# Supplementary material for: The role of sense of presence in expressing cognitive abilities in a virtual reality task: an initial validation study
Source: Sci Rep. 2023 Aug 17;13:13396. doi: 10.1038/s41598-023-40510-0 (PMC10435488; doi:10.1038/s41598-023-40510-0)
Supplement: Supplementary file 1 — Supplementary Table S1. [file 41598_2023_40510_MOESM1_ESM.xlsx]

## Sheet: Cognitive test table
Table S1. Cognitive test
ID	age	sex	Search Symbol	Search Symbol_PP	Search Symbol_tot	Digit Span	Category Fluency	BVMT	Error Real	Acc VR	Error VR	Acc Real	Syckness VR Tot	Eye Syckness VR	Physical Sycnkess VR	VR Presence Realism	VR Presence PosAct	VR Presence PosExam	TMT	TMTadjusted
1	24	M	0.67	12	40	-0.156	2287	2119	1	11	2	11	1	1	0					120
2	22	F	0.67	12	40	-1118	-0.351	-0.075	0	10	0	11	1	1	0	29	19	13	3	141
3	26	M	-0.33	9	32	1312	0.376	-0.733	1	11	1	11	1	1	0	34	16	12	2	144
4	20	F	1	13	41	-0.185	-0.701	0.034	0	11	0	11	3	3	0	49	24	17	2	127
5	22	M	-1	7	33	-0.171	0.73	0.139	0	11	0	11	0	0	0	38	24	17	3	126
6	63	M	1.67	15	38	0.352	3755	-1207	1	11	1	11	1	0	1	45	28	21	3	464
7	58	F	0	10	25	-1428	1747	-0.71	0	10	0	11	4	2	2	30	14	10	4	113
8	55	F	1	13	34	-1467	2929	-0.034	0	10	0	11	2	0	2	34	17	12	3	127
9	26	M	-0.33	9	34	-1888	2638	0.445	0	10	0	10	0	0	0	38	25	16	4	134
10	65	M	0.33	11	25	1231	1986	-0.5	1	11	1	11	0	0	0	41	21		3	901
11	80	F	-1.33	6	4	-1264	-2357	-2039	5	6	4	9	2	2	0
12	64	F	0.33	11	29	0.374	1.77	0.708	1	11	1	10	0	0	0	27	18	13	4	385
13	75	M	-1.33	6	6	-1692	-0.478	-1497	4	5	3	9	0	0	0	37	21	18	1	268
14	67	M	1	13	30	-0.656	0.713	-2211	0	11	0	11	0	0	0	27	19	16	4	870
15	68	M	-2	4	11	-2016	0.731	-2231	7	10	3	10	0	0	0		26	21	1	262
16	66	F	0.33	11	26	0.419	0.563	-0.383	3	10	1	9	0	0	0	39	21	12	4	584
Note. M = Male; F = Female; BVMT = Brief Visual Memory Test; Acc VR = Accomplishment in Virtual Reality; Error VR = Error in Virtual Reality; Acc Real = Accomplishment in Real condition; Error Real = Error in Real condition. VR presence PosAct = Possibility to act in Virtual Reality; VR presence PosExam= possibility to examine in Virtual Reality; TMT = Trial Making Test; TMTadjusted = Trial Makin…
